# Supplementary material for: Synthesis and crystal structure of a mixed alkaline-earth powellite, Ca0.84Sr0.16MoO4
Source: Acta Crystallogr E Crystallogr Commun. 2020 Jan 3;76(Pt 2):121–4. doi: 10.1107/S2056989019017092 (PMC7001819; doi:10.1107/S2056989019017092)
Supplement: Supplementary file 1 [file e-76-00121-sup1.cif]

##############################################################################
#                                                                            #
# This CIF contains the data in a paper accepted for publication in          #
# Acta Crystallographica Section E. It conforms to the requirements of       #
# Notes for Authors for Acta Crystallographica Section E, and has been       #
# peer reviewed under the auspices of the IUCr Commission on Journals.       #
#                                                                            #
# Full details of the Crystallographic Information File format               #
# are given in the paper "The Crystallographic Information File (CIF):       #
# a New Standard Archive File for Crystallography" by S. R. Hall, F. H.      #
# Allen and I. D. Brown [Acta Cryst. (1991), A47, 655-685].                  #
#                                                                            #
# The current version of the core CIF dictionary is obtainable from          #
# ftp://ftp.iucr.org/pub/cif_core.dic.                                       #
#                                                                            #
# Software is freely available for graphical display of the structure(s)     #
# in this CIF. For information consult the CIF software page                 #
# http://www.iucr.org/resources/cif/software.                                #
#                                                                            #
# This file may be used for bona fide research purposes within the           #
# scientific community so long as proper attribution is given to the journal # 
# article from which it was obtained.                                        #
#                                                                            #
##############################################################################
data_global
_audit_creation_method     'form.cif (version 2.0)'
_journal_data_validation_number     ?
_journal_date_recd_electronic     2019-12-16
_journal_date_accepted     2019-12-20
_journal_name_full     'Acta Crystallographica, Section E'
_journal_year     2020
_journal_volume     76
_journal_issue      2
_journal_page_first     121
_journal_page_last     124
_journal_paper_category     GI
_journal_paper_doi     10.1107/S2056989019017092
_journal_coeditor_code     VN2156
_publ_contact_author_name     'Saehwa Chong'
_publ_contact_author_address
;
Pacific Northwest National Laboratory, Richland, WA 99354
;
_publ_contact_author_email     'saehwa.chong@pnnl.gov'
_publ_contact_author_fax     ?
_publ_contact_author_phone     ?
_publ_section_title
;
Synthesis and crystal structure of a mixed alkaline-earth powellite,
Ca~0.84~Sr~0.16~MoO~4~
;
_publ_section_title_footnote     .
loop_
    _publ_author_name
    _publ_author_footnote
    _publ_author_address
    'Kissinger, Ryan M.' .
;
Pacific Northwest National Laboratory, Richland, WA 99354, USA
;
    'Chong, Saehwa' .
;
Pacific Northwest National Laboratory, Richland, WA 99354, USA
;
    'Riley, Brian J.' .
;
Pacific Northwest National Laboratory, Richland, WA 99354, USA
;
    'Crum, Jarrod V.' .
;
Pacific Northwest National Laboratory, Richland, WA 99354, USA
;
_publ_section_synopsis
;
The mixed alkaline-earth compound Ca~0.84~Sr~0.16~MoO~4~ has a typical CaMoO~4~
powellite structure. Its cell parameters fit well within the trends observed
in similar powellites.
;
data_I
_chemical_name_systematic
;
Calcium strontium molybdate
;
_chemical_name_common     'calcium strontium powellite'
_chemical_formula_moiety     Ca0.84Sr0.16MoO4
_chemical_formula_sum     'Ca0.84 Sr0.16 Mo O4'
_chemical_formula_structural     ?
_chemical_formula_analytical     ?
_chemical_formula_iupac     'Ca0.84 Sr0.16 Mo O4'
_chemical_formula_weight     207.6
_chemical_melting_point     ?
_symmetry_cell_setting     tetragonal
_symmetry_space_group_name_H-M     'I 41/a:1'
_symmetry_space_group_name_Hall     'I 4bw -1bw'
loop_
    _space_group_symop_id
    _space_group_symop_operation_xyz
    1 x,y,z
    2 -x+1/2,-y+1/2,z+1/2
    3 -y,x+1/2,z+1/4
    4 y+1/2,-x,z+3/4
    5 -x,-y+1/2,-z+1/4
    6 x+1/2,y,-z+3/4
    7 y,-x,-z
    8 -y+1/2,x+1/2,-z+1/2
    9 x+1/2,y+1/2,z+1/2
    10 -x,-y,z
    11 -y+1/2,x,z+3/4
    12 y,-x+1/2,z+1/4
    13 -x+1/2,-y,-z+3/4
    14 x,y+1/2,-z+1/4
    15 y+1/2,-x+1/2,-z+1/2
    16 -y,x,-z
_cell_length_a     5.25920(10)
_cell_length_b     5.25920(10)
_cell_length_c     11.5497(4)
_cell_angle_alpha     90
_cell_angle_beta     90
_cell_angle_gamma     90
_cell_volume     319.455(14)
_cell_formula_units_Z     4
_cell_measurement_reflns_used     6597
_cell_measurement_theta_min     4.26
_cell_measurement_theta_max     36.45
_cell_measurement_temperature     293
_exptl_crystal_description     'irregular'
_exptl_crystal_colour     'light white'
_exptl_crystal_size_max     0.05
_exptl_crystal_size_mid     0.05
_exptl_crystal_size_min     0.03
_exptl_crystal_size_rad     ?
_exptl_crystal_density_diffrn     4.3169
_exptl_crystal_density_meas     ?
_exptl_crystal_density_method     ?
_exptl_crystal_F_000     388
_exptl_absorpt_coefficient_mu     7.921
_exptl_absorpt_correction_type     multi-scan
_exptl_absorpt_process_details     '(SADABS)'
_exptl_absorpt_correction_T_min     0.6281
_exptl_absorpt_correction_T_max     0.7471
_exptl_special_details     ?
_diffrn_ambient_temperature     293
_diffrn_radiation_type     'Mo K\a'
_diffrn_radiation_wavelength     0.71069
_diffrn_radiation_source     'X-ray tube'
_diffrn_radiation_monochromator     ?
_diffrn_measurement_device_type     'Bruker D8 QUEST CMOS area detector'
_diffrn_measurement_method     '\f and \w scans'
_diffrn_detector_area_resol_mean     ?
_diffrn_reflns_number     6597
_diffrn_reflns_av_R_equivalents     0.1314
_diffrn_reflns_av_sigmaI/netI     0.0621
_diffrn_reflns_theta_min     4.26
_diffrn_reflns_theta_max     36.45
_diffrn_reflns_theta_full     36.45
_diffrn_measured_fraction_theta_max     1
_diffrn_measured_fraction_theta_full     1
_diffrn_reflns_limit_h_min     -8
_diffrn_reflns_limit_h_max     8
_diffrn_reflns_limit_k_min     -8
_diffrn_reflns_limit_k_max     8
_diffrn_reflns_limit_l_min     -19
_diffrn_reflns_limit_l_max     19
_diffrn_reflns_reduction_process     ?
loop_
    _refln_index_h
    _refln_index_k
    _refln_index_l
    _refln_observed_status
    _refln_F_squared_meas
    _refln_F_squared_calc
    _refln_F_squared_sigma
    0 2 0 o 17557.80 18812.10 271.95
    2 2 0 o 31499.80 32780.90 421.33
    -2 4 0 o 19120.50 18520.60 532.40
    0 4 0 o 18354.50 17681.30 329.40
    2 4 0 o 17067.50 17261.30 406.00
    4 4 0 o 6335.20 5603.90 340.89
    -4 6 0 o 8288.62 8612.77 570.70
    -2 6 0 o 6465.43 6221.11 379.19
    0 6 0 o 8679.30 8186.21 298.76
    2 6 0 o 7442.13 7472.36 486.44
    4 6 0 o 7564.70 7601.56 601.35
    6 6 0 o 2803.73 2654.03 283.44
    -2 8 0 o 3339.96 3672.49 394.51
    0 8 0 o 5243.58 6044.47 363.87
    2 8 0 o 2156.42 2878.92 195.34
    0 1 1 o 3393.58 3522.34 72.77
    -1 2 1 o 5094.20 4980.07 99.59
    1 2 1 o 65.11 28.91 15.32
    -2 3 1 o 4305.18 4006.63 145.55
    0 3 1 o 528.57 538.55 42.13
    2 3 1 o 245.13 248.19 30.64
    -3 4 1 o 1202.69 1020.24 107.25
    -1 4 1 o 605.18 536.34 61.28
    1 4 1 o 1738.92 1725.60 80.43
    3 4 1 o 490.27 288.07 91.93
    -4 5 1 o 547.72 552.77 160.87
    -2 5 1 < 122.57 123.73 80.43
    0 5 1 o 984.37 854.59 76.60
    2 5 1 o 1401.86 1409.69 118.74
    4 5 1 < -15.32 169.07 180.02
    -5 6 1 < 22.98 175.18 118.74
    -3 6 1 o 635.82 809.75 187.68
    -1 6 1 < 61.28 124.00 53.62
    1 6 1 o 938.41 940.18 126.40
    3 6 1 < 153.21 174.62 214.49
    5 6 1 o 490.27 581.21 118.74
    -4 7 1 < 160.87 276.05 84.26
    -2 7 1 o 578.36 590.07 103.42
    0 7 1 < 168.53 345.39 84.26
    2 7 1 < 84.26 77.25 57.45
    4 7 1 o 425.15 529.41 180.02
    -3 8 1 < 0.00 43.89 134.06
    -1 8 1 o 494.10 587.26 180.02
    1 8 1 < 68.94 90.81 99.59
    3 8 1 < 134.06 341.03 153.21
    1 1 2 o 34533.30 41928.40 390.68
    0 2 2 o 804.35 744.76 42.13
    2 2 2 < 26.81 32.33 22.98
    -1 3 2 o 26723.50 27568.00 325.57
    1 3 2 o 17668.80 17371.00 218.32
    3 3 2 o 16722.80 15897.40 310.25
    -2 4 2 o 199.17 194.36 49.79
    0 4 2 o 1298.45 1237.22 72.77
    2 4 2 o 540.06 510.75 65.11
    4 4 2 < 95.76 9.52 84.26
    -3 5 2 o 10207.60 9383.18 440.48
    -1 5 2 o 9357.25 8845.56 264.29
    1 5 2 o 14807.70 14667.90 283.44
    3 5 2 o 9069.98 7997.05 310.25
    5 5 2 o 6136.03 5941.73 409.83
    -4 6 2 < -49.79 3.32 84.26
    -2 6 2 < -157.04 45.37 118.74
    0 6 2 o 183.85 292.47 84.26
    2 6 2 < 107.25 123.90 160.87
    4 6 2 < -15.32 0.50 91.93
    6 6 2 < 3.83 4.96 126.40
    -5 7 2 o 2872.67 3151.64 218.32
    -3 7 2 o 5032.92 5203.73 157.04
    -1 7 2 o 6116.88 6389.01 210.66
    1 7 2 o 5002.28 5308.23 199.17
    3 7 2 o 4527.33 4778.08 451.97
    5 7 2 o 4600.10 3879.16 406.00
    -2 8 2 < -30.64 18.39 84.26
    0 8 2 < 15.32 2.43 126.40
    2 8 2 < -26.81 1.24 122.57
    0 1 3 o 3937.48 3935.45 95.76
    -1 2 3 o 65.11 25.63 26.81
    1 2 3 o 2501.14 2415.89 88.10
    -2 3 3 o 919.26 874.92 84.26
    0 3 3 o 379.19 342.90 45.96
    2 3 3 o 3876.19 3699.98 137.89
    -3 4 3 < 91.93 89.62 76.60
    -1 4 3 o 2125.78 2194.33 134.06
    1 4 3 o 873.29 842.47 68.94
    3 4 3 o 394.51 356.92 88.10
    -4 5 3 < 375.36 345.17 206.83
    -2 5 3 o 1118.43 1217.51 164.70
    0 5 3 o 536.23 406.65 84.26
    2 5 3 o 298.76 349.47 99.59
    4 5 3 < 302.59 514.97 191.51
    -5 6 3 o 329.40 457.02 107.25
    -3 6 3 < 271.95 424.71 225.98
    -1 6 3 o 482.61 445.26 88.10
    1 6 3 < 65.11 133.26 130.23
    3 6 3 o 1064.80 1056.62 72.77
    5 6 3 < 88.10 100.18 130.23
    -4 7 3 o 417.49 438.96 118.74
    -2 7 3 < -30.64 24.56 91.93
    0 7 3 o 697.10 792.71 210.66
    2 7 3 < 153.21 232.90 76.60
    4 7 3 < 348.55 302.65 191.51
    -3 8 3 < 107.25 228.66 145.55
    -1 8 3 < 149.38 208.41 107.25
    1 8 3 o 440.48 471.78 149.38
    3 8 3 < 68.94 29.50 149.38
    0 0 4 o 20526.20 22477.50 612.84
    1 1 4 o 3657.87 3022.35 134.06
    0 2 4 o 32514.80 36199.40 360.04
    2 2 4 o 19660.60 19802.60 271.95
    -1 3 4 o 80.43 48.77 38.30
    1 3 4 < 61.28 70.41 34.47
    3 3 4 o 183.85 171.76 76.60
    -2 4 4 o 11628.60 11205.30 356.21
    0 4 4 o 15003.00 14736.50 256.62
    2 4 4 o 12264.40 11829.70 294.93
    4 4 4 o 11460.00 10877.40 432.82
    -3 5 4 < 283.44 277.38 145.55
    -1 5 4 < 53.62 24.16 99.59
    1 5 4 < 122.57 3.64 72.77
    3 5 4 o 524.74 155.12 187.68
    5 5 4 < 91.93 230.72 160.87
    -4 6 4 o 4132.82 4122.38 118.74
    -2 6 4 o 7917.08 7964.09 241.30
    0 6 4 o 8522.26 7990.47 314.08
    2 6 4 o 7438.30 7124.36 428.99
    4 6 4 o 4833.75 4591.15 555.38
    6 6 4 o 3952.80 3896.15 329.40
    -5 7 4 < 84.26 47.62 65.11
    -3 7 4 < 11.49 36.92 107.25
    -1 7 4 < -19.15 11.82 68.94
    1 7 4 < -3.83 46.53 149.38
    3 7 4 < 7.66 0.00 145.55
    5 7 4 < 7.66 16.36 61.28
    -2 8 4 o 3527.64 3742.18 222.15
    0 8 4 o 2865.01 3379.33 210.66
    2 8 4 o 3745.96 4303.88 214.49
    0 1 5 o 164.70 190.43 38.30
    -1 2 5 o 2267.50 2105.34 114.91
    1 2 5 o 3179.09 3243.41 137.89
    -2 3 5 < -11.49 20.09 53.62
    0 3 5 o 3018.22 2949.41 134.06
    2 3 5 o 260.46 248.45 42.13
    -3 4 5 o 1087.78 1042.98 153.21
    -1 4 5 o 252.79 289.43 80.43
    1 4 5 o 333.23 287.48 65.11
    3 4 5 o 1673.81 1415.72 157.04
    -4 5 5 < 164.70 359.76 206.83
    -2 5 5 o 658.80 616.35 168.53
    0 5 5 o 674.12 607.87 95.76
    2 5 5 < 126.40 269.68 118.74
    4 5 5 < 222.15 644.78 264.29
    -5 6 5 o 218.32 147.05 103.42
    -3 6 5 < 57.45 101.43 130.23
    -1 6 5 o 861.80 924.58 84.26
    1 6 5 < 248.96 468.79 164.70
    3 6 5 < 363.87 149.31 294.93
    5 6 5 o 275.78 186.51 130.23
    -4 7 5 < 68.94 55.88 91.93
    -2 7 5 o 524.74 522.94 149.38
    0 7 5 < 72.77 91.86 65.11
    2 7 5 o 536.23 730.69 95.76
    4 7 5 < -84.26 22.97 99.59
    -1 8 5 < -26.81 44.53 107.25
    1 8 5 < 122.57 210.39 99.59
    1 1 6 o 23291.60 23586.80 406.00
    0 2 6 < 30.64 0.02 34.47
    2 2 6 < 137.89 1.87 72.77
    -1 3 6 o 11483.00 10822.10 279.61
    1 3 6 o 23245.70 23662.10 360.04
    3 3 6 o 11119.20 10690.70 325.57
    -2 4 6 < 333.23 1.02 183.85
    0 4 6 < 134.06 0.00 88.10
    2 4 6 < 317.91 1.59 168.53
    4 4 6 < 15.32 0.57 176.19
    -3 5 6 o 6825.47 6659.93 360.04
    -1 5 6 o 14152.70 13542.60 409.83
    1 5 6 o 5446.59 4996.45 279.61
    3 5 6 o 9138.93 9004.77 482.61
    5 5 6 o 5247.41 4937.34 394.51
    -4 6 6 < 0.00 0.12 88.10
    -2 6 6 < -130.23 0.05 157.04
    0 6 6 < -141.72 0.07 160.87
    2 6 6 < -26.81 1.05 19.15
    4 6 6 < -210.66 0.19 84.26
    -3 7 6 o 3604.25 3672.18 199.17
    -1 7 6 o 4128.99 4235.13 210.66
    1 7 6 o 5978.99 6113.95 241.30
    3 7 6 o 4209.42 4295.55 271.95
    -2 8 6 < 22.98 0.07 145.55
    0 8 6 < -95.76 0.00 160.87
    2 8 6 < -22.98 0.56 111.08
    0 1 7 o 222.15 236.76 49.79
    -1 2 7 o 1601.04 1565.10 99.59
    1 2 7 o 2309.63 2185.45 137.89
    -2 3 7 < 103.42 34.58 68.94
    0 3 7 o 2118.12 2014.60 130.23
    2 3 7 o 210.66 233.25 65.11
    -3 4 7 o 1057.14 937.89 160.87
    -1 4 7 o 379.19 204.18 95.76
    1 4 7 o 214.49 276.91 84.26
    3 4 7 o 1244.82 1189.49 210.66
    -4 5 7 o 256.62 259.45 53.62
    -2 5 7 o 674.12 515.26 210.66
    0 5 7 o 727.74 577.00 164.70
    2 5 7 < 180.02 208.32 157.04
    4 5 7 o 700.93 486.04 225.98
    -5 6 7 < 176.19 144.65 164.70
    -3 6 7 < 417.49 70.95 291.10
    -1 6 7 o 704.76 822.20 91.93
    1 6 7 o 325.57 374.65 45.96
    3 6 7 < 91.93 115.83 53.62
    5 6 7 < 38.30 179.79 114.91
    -4 7 7 < -26.81 61.85 99.59
    -2 7 7 o 340.89 447.32 149.38
    0 7 7 < 30.64 50.69 111.08
    2 7 7 o 559.21 666.07 84.26
    4 7 7 < 88.10 28.76 160.87
    -1 8 7 < -15.32 41.19 157.04
    1 8 7 < 95.76 175.88 99.59
    0 0 8 o 13241.10 12963.80 536.23
    1 1 8 o 1026.50 1001.04 107.25
    0 2 8 o 19220.10 19013.50 356.21
    2 2 8 o 13064.90 12513.50 298.76
    -1 3 8 < -61.28 23.04 61.28
    1 3 8 < 61.28 38.27 65.11
    3 3 8 < 114.91 87.76 114.91
    -2 4 8 o 8725.26 8122.96 317.91
    0 4 8 o 10571.40 10061.80 325.57
    2 4 8 o 8587.37 8189.50 402.17
    4 4 8 o 8077.95 8102.53 467.29
    -3 5 8 < 2865.01 208.69 1578.05
    -1 5 8 < 137.89 21.32 206.83
    1 5 8 < 237.47 1.40 191.51
    3 5 8 < 413.67 90.75 298.76
    5 5 8 < 252.79 172.62 141.72
    -4 6 8 o 2868.84 3340.81 180.02
    -2 6 8 o 6216.46 5720.14 252.79
    0 6 8 o 6204.97 6171.42 252.79
    2 6 8 o 5798.97 5594.73 134.06
    4 6 8 o 3527.64 3428.42 187.68
    -3 7 8 < 99.59 41.72 153.21
    -1 7 8 < 34.47 3.70 72.77
    1 7 8 < 76.60 36.29 145.55
    3 7 8 < -42.13 0.55 95.76
    0 8 8 o 2098.97 2553.74 279.61
    0 1 9 o 1348.24 1282.80 122.57
    -1 2 9 < 134.06 18.75 68.94
    1 2 9 o 965.22 985.00 118.74
    -2 3 9 o 654.97 511.57 122.57
    0 3 9 o 252.79 202.28 84.26
    2 3 9 o 1869.15 1649.02 157.04
    -3 4 9 < -214.49 84.46 225.98
    -1 4 9 o 827.33 1080.22 141.72
    1 4 9 o 471.12 434.43 114.91
    3 4 9 < 291.10 207.58 183.85
    -4 5 9 o 291.10 218.96 111.08
    -2 5 9 o 781.37 634.94 195.34
    0 5 9 < 130.23 293.10 137.89
    2 5 9 < 15.32 196.26 210.66
    4 5 9 o 268.12 263.13 68.94
    -3 6 9 o 325.57 222.58 145.55
    -1 6 9 < 45.96 251.83 114.91
    1 6 9 < -45.96 97.42 84.26
    3 6 9 o 647.31 650.96 76.60
    -2 7 9 < 111.08 11.77 126.40
    0 7 9 o 325.57 447.99 99.59
    2 7 9 < 15.32 149.29 65.11
    1 1 10 o 13003.60 12589.40 379.19
    0 2 10 o 260.46 110.06 95.76
    2 2 10 < -91.93 2.71 80.43
    -1 3 10 o 11360.50 10743.10 352.38
    1 3 10 o 7943.89 7678.48 317.91
    3 3 10 o 8464.81 8108.47 409.83
    -2 4 10 < -264.29 80.97 183.85
    0 4 10 o 348.55 372.04 160.87
    2 4 10 < -15.32 153.36 164.70
    4 4 10 < 15.32 2.07 22.98
    -3 5 10 o 5507.87 5245.11 287.27
    -1 5 10 o 5032.92 5020.41 187.68
    1 5 10 o 8116.25 7885.81 176.19
    3 5 10 o 4534.99 4415.03 187.68
    5 5 10 o 2914.80 3530.25 149.38
    -4 6 10 < 26.81 2.69 176.19
    -2 6 10 < -65.11 25.34 141.72
    0 6 10 < 153.21 139.83 160.87
    2 6 10 < 26.81 51.34 34.47
    4 6 10 < -61.28 0.95 137.89
    -1 7 10 o 3887.68 3796.77 153.21
    1 7 10 o 3259.52 3078.86 91.93
    0 1 11 o 965.22 674.10 126.40
    -1 2 11 o 1118.43 969.02 141.72
    1 2 11 < 195.34 50.44 111.08
    -2 3 11 o 1114.60 1142.16 191.51
    0 3 11 < 183.85 237.22 118.74
    2 3 11 o 367.70 141.15 164.70
    -3 4 11 o 425.15 392.54 88.10
    -1 4 11 < 348.55 260.08 214.49
    1 4 11 o 520.91 527.74 206.83
    3 4 11 < 65.11 112.91 134.06
    -4 5 11 < 237.47 283.43 130.23
    -2 5 11 < 72.77 42.83 57.45
    0 5 11 o 398.34 340.74 38.30
    2 5 11 o 486.44 567.39 61.28
    4 5 11 < 19.15 65.27 122.57
    -3 6 11 o 294.93 346.47 145.55
    -1 6 11 < -38.30 37.61 103.42
    1 6 11 o 298.76 446.44 114.91
    3 6 11 < 95.76 78.61 61.28
    0 7 11 < 84.26 160.15 122.57
    0 0 12 o 15899.30 15609.50 739.23
    1 1 12 < -38.30 0.51 103.42
    0 2 12 o 5936.85 5832.13 294.93
    2 2 12 o 8828.68 8523.59 363.87
    -1 3 12 < -88.10 0.03 145.55
    1 3 12 < 340.89 0.54 183.85
    3 3 12 o 2098.97 0.26 896.27
    -2 4 12 o 6457.77 6719.46 287.27
    0 4 12 o 6450.10 6227.24 440.48
    2 4 12 o 6656.94 6344.62 291.10
    4 4 12 o 2589.23 2604.29 95.76
    -3 5 12 < -53.62 1.11 76.60
    -1 5 12 < 118.74 1.24 229.81
    1 5 12 < -7.66 0.19 19.15
    3 5 12 < 26.81 1.40 45.96
    -2 6 12 o 2876.50 2863.44 229.81
    0 6 12 o 3454.87 3638.21 141.72
    2 6 12 o 3274.85 3393.22 107.25
    0 1 13 o 428.99 453.44 130.23
    -1 2 13 o 907.76 710.77 168.53
    1 2 13 < 72.77 27.50 134.06
    -2 3 13 o 432.82 743.10 180.02
    0 3 13 < 168.53 175.01 187.68
    2 3 13 < 237.47 96.98 187.68
    -3 4 13 o 214.49 282.51 42.13
    -1 4 13 o 2007.04 134.02 597.52
    1 4 13 o 482.61 448.86 38.30
    3 4 13 < 57.45 97.13 30.64
    -4 5 13 < 145.55 137.85 187.68
    -2 5 13 < -11.49 48.55 53.62
    0 5 13 o 210.66 232.64 84.26
    2 5 13 o 413.67 397.95 49.79
    4 5 13 < 26.81 48.43 53.62
    -1 6 13 < -61.28 44.14 80.43
    1 6 13 < 160.87 250.76 80.43
    1 1 14 o 6197.31 6433.06 287.27
    0 2 14 o 1562.73 41.57 766.05
    2 2 14 < -11.49 4.78 15.32
    -1 3 14 o 6250.93 6142.67 222.15
    1 3 14 o 4431.57 4551.72 180.02
    3 3 14 o 4331.99 4353.38 99.59
    -2 4 14 < 22.98 29.50 22.98
    0 4 14 o 203.00 183.29 30.64
    2 4 14 o 91.93 103.85 26.81
    4 4 14 < -49.79 3.72 49.79
    -3 5 14 o 2834.37 3260.76 176.19
    -1 5 14 o 2834.37 2935.39 160.87
    1 5 14 o 4305.18 4433.06 176.19
    3 5 14 o 2964.60 2901.22 111.08
    0 6 14 < 122.57 87.64 145.55
    0 1 15 < 252.79 348.90 168.53
    -1 2 15 < 19.15 19.78 11.49
    1 2 15 o 344.72 295.16 134.06
    -2 3 15 o 141.72 148.42 22.98
    0 3 15 o 122.57 102.93 30.64
    2 3 15 o 501.76 529.70 34.47
    -3 4 15 < -34.47 13.01 38.30
    -1 4 15 o 363.87 370.89 30.64
    1 4 15 o 145.55 170.41 22.98
    3 4 15 < 68.94 74.06 49.79
    -2 5 15 < 260.46 280.01 183.85
    0 5 15 < 26.81 65.59 103.42
    2 5 15 < 0.00 73.24 34.47
    0 0 16 o 3696.17 3637.33 126.40
    1 1 16 o 130.23 123.39 15.32
    0 2 16 o 5243.58 5149.84 80.43
    2 2 16 o 3673.19 3715.40 65.11
    -1 3 16 < -19.15 4.09 15.32
    1 3 16 < -19.15 5.13 15.32
    3 3 16 < 7.66 25.90 19.15
    -2 4 16 o 2723.29 2733.11 88.10
    0 4 16 o 3301.66 3318.92 149.38
    2 4 16 o 3098.66 2957.16 80.43
    0 1 17 o 53.62 49.10 15.32
    -1 2 17 o 180.02 202.89 19.15
    1 2 17 o 283.44 304.10 22.98
    -2 3 17 < 7.66 6.14 19.15
    0 3 17 o 337.06 328.00 30.64
    2 3 17 < 7.66 38.03 26.81
    -1 4 17 < 30.64 50.07 22.98
    1 4 17 < 0.00 36.08 26.81
    1 1 18 o 3056.52 3166.21 61.28
    0 2 18 < -30.64 0.01 15.32
    2 2 18 < 15.32 1.31 22.98
    -1 3 18 o 2026.19 2053.98 88.10
    1 3 18 o 3489.34 3615.08 103.42
    0 1 19 < -11.49 31.93 15.32
_refine_special_details
;
F000 reported from JANA is 388.0 and calculated is 387.5 from CheckCIF.Both
 occupancies of Ca and Sr were refined with isotropic ADP while keeping the
 total occupancy at 1 and same position for both atoms, and their occupancy
 values were closed to 0.84 +-0.001 and 0.16+-0.001 respectively between the
 refinements. Therefore, we fixed the occupancy to 0.84 and 0.16 with rounding
 off, and the anisotropic refinement was applied after fixing the
 occupancies.The difference in reported and caculated rho(max)is likely due to
 difference in how PLATON and JANA2006 calculate Fourier maps and take weights
 of reflections into Fourier calculations.
;
_reflns_number_total     396
_reflns_number_gt     238
_reflns_threshold_expression     'I>2\s(I)'
_refine_ls_structure_factor_coef     F
_refine_ls_matrix_type     ?
_refine_ls_R_factor_all     0.0873
_refine_ls_R_factor_gt     0.0430
_refine_ls_wR_factor_all     0.0369
_refine_ls_wR_factor_ref     0.0419
_refine_ls_goodness_of_fit_all     1.44
_refine_ls_goodness_of_fit_ref     1.25
_refine_ls_restrained_S_all     ?
_refine_ls_restrained_S_obs     ?
_refine_ls_number_reflns     396
_refine_ls_number_parameters     14
_refine_ls_number_restraints     0
_refine_ls_number_constraints     2
_refine_ls_hydrogen_treatment     ?
_refine_ls_weighting_scheme     sigma
_refine_ls_weighting_details     'w=1/(\s^2^(F)+0.0001F^2^)'
_atom_sites_solution_primary     iterative
_refine_ls_shift/su_max     0.0235
_refine_ls_shift/su_mean     0.0062
_refine_diff_density_max     2.76
_refine_diff_density_min     -2.57
_refine_ls_extinction_method     'none'
_refine_ls_extinction_coef     ?
_refine_ls_abs_structure_details     ?
_refine_ls_abs_structure_Flack     ?
loop_
    _atom_type_symbol
    _atom_type_scat_dispersion_real
    _atom_type_scat_dispersion_imag
    _atom_type_scat_source
    Ca 0.2262 0.3064 'International Tables Vol C tables 4.2.6.8 and 6.1.1.1'
    Mo -1.6832 0.6857 'International Tables Vol C tables 4.2.6.8 and 6.1.1.1'
    O 0.0106 0.0060 'International Tables Vol C tables 4.2.6.8 and 6.1.1.1'
    Sr -1.5307 3.2498 'International Tables Vol C tables 4.2.6.8 and 6.1.1.1'
_computing_data_collection
;
APEX3 (Bruker, 2012)
;
_computing_cell_refinement
;
JANA2006 (Pet\<r\'i\<cek <i>et al.</i>,  2014)
;
_computing_data_reduction
;
SAINT (Bruker, 2012)
;
_computing_structure_solution
;
SUPERFLIP (Palatinus & Chapuis, 2007)
;
_computing_structure_refinement
;
JANA2006 (Pet\<r\'i\<cek <i>et al.</i>,  2014)
;
_computing_molecular_graphics
;
<i>VESTA</i> (Momma & Izumi, 2011)
;
_computing_publication_material
;
publCIF (Westrip, 2010)
;
loop_
    _atom_site_type_symbol
    _atom_site_label
    _atom_site_fract_x
    _atom_site_fract_y
    _atom_site_fract_z
    _atom_site_U_iso_or_equiv
    _atom_site_adp_type
    _atom_site_calc_flag
    _atom_site_refinement_flags
    _atom_site_occupancy
    _atom_site_site_symmetry_multiplicity
    _atom_site_disorder_assembly
    _atom_site_disorder_group
    Mo Mo1 0.5 0.5 0 0.00778(13) Uani d . 1 4 . .
    Ca Ca1 1 0.5 0.25 0.0074(2) Uani d . 0.84 4 . .
    Sr Sr1 1 0.5 0.25 0.0074(2) Uani d . 0.16 4 . .
    O O1 0.7420(7) 0.6444(7) 0.0837(3) 0.0114(8) Uani d . 1 16 . .
loop_
    _atom_site_aniso_label
    _atom_site_aniso_U_11
    _atom_site_aniso_U_22
    _atom_site_aniso_U_33
    _atom_site_aniso_U_12
    _atom_site_aniso_U_13
    _atom_site_aniso_U_23
    _atom_site_aniso_type_symbol
    Mo1 0.0067(2) 0.0067(2) 0.0100(2) 0 0 0 Mo
    Ca1 0.0076(4) 0.0076(4) 0.0072(4) 0 0 0 Ca
    Sr1 0.0076(4) 0.0076(4) 0.0072(4) 0 0 0 Sr
    O1 0.0127(17) 0.0088(16) 0.0126(10) -0.0017(14) -0.0039(12) 0.0016(11) O
_geom_special_details     ?
loop_
    _geom_bond_atom_site_label_1
    _geom_bond_atom_site_label_2
    _geom_bond_site_symmetry_1
    _geom_bond_site_symmetry_2
    _geom_bond_distance
    _geom_bond_publ_flag
    Mo1 Sr1 . 11_544 3.7188 ?
    Mo1 Sr1 . 11_554 3.7188 ?
    Mo1 Sr1 . 11_644 3.7188 ?
    Mo1 Sr1 . 11_654 3.7188 ?
    Mo1 O1 . . 1.769(3) ?
    Mo1 O1 . 10_665 1.769(3) ?
    Mo1 O1 . 7_565 1.769(3) ?
    Mo1 O1 . 16_655 1.769(3) ?
    Ca1 Ca1 . 3_645 3.9054 ?
    Ca1 Ca1 . 3_745 3.9054 ?
    Ca1 Ca1 . 11_644 3.9054 ?
    Ca1 Ca1 . 11_654 3.9054 ?
    Ca1 Sr1 . . 0 ?
    Ca1 Sr1 . 3_645 3.9054 ?
    Ca1 Sr1 . 3_745 3.9054 ?
    Ca1 Sr1 . 11_644 3.9054 ?
    Ca1 Sr1 . 11_654 3.9054 ?
    Sr1 Sr1 . 3_645 3.9054 ?
    Sr1 Sr1 . 3_745 3.9054 ?
    Sr1 Sr1 . 11_644 3.9054 ?
    Sr1 Sr1 . 11_654 3.9054 ?
    Sr1 O1 . . 2.471(3) ?
    Sr1 O1 . 10_765 2.471(3) ?
    Sr1 O1 . 3_745 2.505(4) ?
    Sr1 O1 . 12_565 2.505(4) ?
    Sr1 O1 . 5_765 2.505(4) ?
    Sr1 O1 . 14_545 2.505(4) ?
    Sr1 O1 . 15_565 2.471(3) ?
    Sr1 O1 . 8_645 2.471(3) ?
loop_
    _geom_angle_atom_site_label_1
    _geom_angle_atom_site_label_2
    _geom_angle_atom_site_label_3
    _geom_angle_site_symmetry_1
    _geom_angle_site_symmetry_2
    _geom_angle_site_symmetry_3
    _geom_angle
    _geom_angle_publ_flag
    Sr1 Mo1 Sr1 11_544 . 11_554 90 ?
    Sr1 Mo1 Sr1 11_544 . 11_644 90 ?
    Sr1 Mo1 Sr1 11_544 . 11_654 180.0(5) ?
    Sr1 Mo1 O1 11_544 . . 144.30(11) ?
    Sr1 Mo1 O1 11_544 . 10_665 35.70(11) ?
    Sr1 Mo1 O1 11_544 . 7_565 78.16(12) ?
    Sr1 Mo1 O1 11_544 . 16_655 101.84(12) ?
    Sr1 Mo1 Sr1 11_554 . 11_644 180.0(5) ?
    Sr1 Mo1 Sr1 11_554 . 11_654 90 ?
    Sr1 Mo1 O1 11_554 . . 101.84(12) ?
    Sr1 Mo1 O1 11_554 . 10_665 78.16(12) ?
    Sr1 Mo1 O1 11_554 . 7_565 144.30(11) ?
    Sr1 Mo1 O1 11_554 . 16_655 35.70(11) ?
    Sr1 Mo1 Sr1 11_644 . 11_654 90 ?
    Sr1 Mo1 O1 11_644 . . 78.16(12) ?
    Sr1 Mo1 O1 11_644 . 10_665 101.84(12) ?
    Sr1 Mo1 O1 11_644 . 7_565 35.70(11) ?
    Sr1 Mo1 O1 11_644 . 16_655 144.30(11) ?
    Sr1 Mo1 O1 11_654 . . 35.70(11) ?
    Sr1 Mo1 O1 11_654 . 10_665 144.30(11) ?
    Sr1 Mo1 O1 11_654 . 7_565 101.84(12) ?
    Sr1 Mo1 O1 11_654 . 16_655 78.16(12) ?
    O1 Mo1 O1 . . 10_665 113.77(15) ?
    O1 Mo1 O1 . . 7_565 107.37(16) ?
    O1 Mo1 O1 . . 16_655 107.37(16) ?
    O1 Mo1 O1 10_665 . 7_565 107.37(16) ?
    O1 Mo1 O1 10_665 . 16_655 107.37(16) ?
    O1 Mo1 O1 7_565 . 16_655 113.77(15) ?
    Ca1 Ca1 Ca1 3_645 . 3_745 84.65 ?
    Ca1 Ca1 Ca1 3_645 . 11_644 123.14 ?
    Ca1 Ca1 Ca1 3_645 . 11_654 123.14 ?
    Ca1 Ca1 Sr1 3_645 . . 0 ?
    Ca1 Ca1 Sr1 3_645 . 3_645 0.0(5) ?
    Ca1 Ca1 Sr1 3_645 . 3_745 84.65 ?
    Ca1 Ca1 Sr1 3_645 . 11_644 123.14 ?
    Ca1 Ca1 Sr1 3_645 . 11_654 123.14 ?
    Ca1 Ca1 Ca1 3_745 . 11_644 123.14 ?
    Ca1 Ca1 Ca1 3_745 . 11_654 123.14 ?
    Ca1 Ca1 Sr1 3_745 . . 0 ?
    Ca1 Ca1 Sr1 3_745 . 3_645 84.65 ?
    Ca1 Ca1 Sr1 3_745 . 3_745 0.0(5) ?
    Ca1 Ca1 Sr1 3_745 . 11_644 123.14 ?
    Ca1 Ca1 Sr1 3_745 . 11_654 123.14 ?
    Ca1 Ca1 Ca1 11_644 . 11_654 84.65 ?
    Ca1 Ca1 Sr1 11_644 . . 0 ?
    Ca1 Ca1 Sr1 11_644 . 3_645 123.14 ?
    Ca1 Ca1 Sr1 11_644 . 3_745 123.14 ?
    Ca1 Ca1 Sr1 11_644 . 11_644 0.0(5) ?
    Ca1 Ca1 Sr1 11_644 . 11_654 84.65 ?
    Ca1 Ca1 Sr1 11_654 . . 0 ?
    Ca1 Ca1 Sr1 11_654 . 3_645 123.14 ?
    Ca1 Ca1 Sr1 11_654 . 3_745 123.14 ?
    Ca1 Ca1 Sr1 11_654 . 11_644 84.65 ?
    Ca1 Ca1 Sr1 11_654 . 11_654 0.0(5) ?
    Sr1 Ca1 Sr1 . . 3_645 0 ?
    Sr1 Ca1 Sr1 . . 3_745 0 ?
    Sr1 Ca1 Sr1 . . 11_644 0 ?
    Sr1 Ca1 Sr1 . . 11_654 0 ?
    Sr1 Ca1 Sr1 3_645 . 3_745 84.65 ?
    Sr1 Ca1 Sr1 3_645 . 11_644 123.14 ?
    Sr1 Ca1 Sr1 3_645 . 11_654 123.14 ?
    Sr1 Ca1 Sr1 3_745 . 11_644 123.14 ?
    Sr1 Ca1 Sr1 3_745 . 11_654 123.14 ?
    Sr1 Ca1 Sr1 11_644 . 11_654 84.65 ?
    Mo1 Sr1 Mo1 3_645 . 3_655 90 ?
    Mo1 Sr1 Mo1 3_645 . 3_745 90 ?
    Mo1 Sr1 Mo1 3_645 . 3_755 180.0(5) ?
    Mo1 Sr1 Ca1 3_645 . . 0 ?
    Mo1 Sr1 Ca1 3_645 . 3_645 61.57 ?
    Mo1 Sr1 Ca1 3_645 . 3_745 118.43 ?
    Mo1 Sr1 Ca1 3_645 . 11_644 61.57 ?
    Mo1 Sr1 Ca1 3_645 . 11_654 118.43 ?
    Mo1 Sr1 Sr1 3_645 . 3_645 61.57 ?
    Mo1 Sr1 Sr1 3_645 . 3_745 118.43 ?
    Mo1 Sr1 Sr1 3_645 . 11_644 61.57 ?
    Mo1 Sr1 Sr1 3_645 . 11_654 118.43 ?
    Mo1 Sr1 O1 3_645 . . 80.15(8) ?
    Mo1 Sr1 O1 3_645 . 10_765 99.85(8) ?
    Mo1 Sr1 O1 3_645 . 3_745 98.33(8) ?
    Mo1 Sr1 O1 3_645 . 12_565 81.67(8) ?
    Mo1 Sr1 O1 3_645 . 5_765 155.66(7) ?
    Mo1 Sr1 O1 3_645 . 14_545 24.34(7) ?
    Mo1 Sr1 O1 3_645 . 15_565 127.27(8) ?
    Mo1 Sr1 O1 3_645 . 8_645 52.73(8) ?
    Mo1 Sr1 Mo1 3_655 . 3_745 180.0(5) ?
    Mo1 Sr1 Mo1 3_655 . 3_755 90 ?
    Mo1 Sr1 Ca1 3_655 . . 0 ?
    Mo1 Sr1 Ca1 3_655 . 3_645 61.57 ?
    Mo1 Sr1 Ca1 3_655 . 3_745 118.43 ?
    Mo1 Sr1 Ca1 3_655 . 11_644 118.43 ?
    Mo1 Sr1 Ca1 3_655 . 11_654 61.57 ?
    Mo1 Sr1 Sr1 3_655 . 3_645 61.57 ?
    Mo1 Sr1 Sr1 3_655 . 3_745 118.43 ?
    Mo1 Sr1 Sr1 3_655 . 11_644 118.43 ?
    Mo1 Sr1 Sr1 3_655 . 11_654 61.57 ?
    Mo1 Sr1 O1 3_655 . . 52.73(8) ?
    Mo1 Sr1 O1 3_655 . 10_765 127.27(8) ?
    Mo1 Sr1 O1 3_655 . 3_745 155.66(7) ?
    Mo1 Sr1 O1 3_655 . 12_565 24.34(7) ?
    Mo1 Sr1 O1 3_655 . 5_765 81.67(8) ?
    Mo1 Sr1 O1 3_655 . 14_545 98.33(8) ?
    Mo1 Sr1 O1 3_655 . 15_565 80.15(8) ?
    Mo1 Sr1 O1 3_655 . 8_645 99.85(8) ?
    Mo1 Sr1 Mo1 3_745 . 3_755 90 ?
    Mo1 Sr1 Ca1 3_745 . . 0 ?
    Mo1 Sr1 Ca1 3_745 . 3_645 118.43 ?
    Mo1 Sr1 Ca1 3_745 . 3_745 61.57 ?
    Mo1 Sr1 Ca1 3_745 . 11_644 61.57 ?
    Mo1 Sr1 Ca1 3_745 . 11_654 118.43 ?
    Mo1 Sr1 Sr1 3_745 . 3_645 118.43 ?
    Mo1 Sr1 Sr1 3_745 . 3_745 61.57 ?
    Mo1 Sr1 Sr1 3_745 . 11_644 61.57 ?
    Mo1 Sr1 Sr1 3_745 . 11_654 118.43 ?
    Mo1 Sr1 O1 3_745 . . 127.27(8) ?
    Mo1 Sr1 O1 3_745 . 10_765 52.73(8) ?
    Mo1 Sr1 O1 3_745 . 3_745 24.34(7) ?
    Mo1 Sr1 O1 3_745 . 12_565 155.66(7) ?
    Mo1 Sr1 O1 3_745 . 5_765 98.33(8) ?
    Mo1 Sr1 O1 3_745 . 14_545 81.67(8) ?
    Mo1 Sr1 O1 3_745 . 15_565 99.85(8) ?
    Mo1 Sr1 O1 3_745 . 8_645 80.15(8) ?
    Mo1 Sr1 Ca1 3_755 . . 0 ?
    Mo1 Sr1 Ca1 3_755 . 3_645 118.43 ?
    Mo1 Sr1 Ca1 3_755 . 3_745 61.57 ?
    Mo1 Sr1 Ca1 3_755 . 11_644 118.43 ?
    Mo1 Sr1 Ca1 3_755 . 11_654 61.57 ?
    Mo1 Sr1 Sr1 3_755 . 3_645 118.43 ?
    Mo1 Sr1 Sr1 3_755 . 3_745 61.57 ?
    Mo1 Sr1 Sr1 3_755 . 11_644 118.43 ?
    Mo1 Sr1 Sr1 3_755 . 11_654 61.57 ?
    Mo1 Sr1 O1 3_755 . . 99.85(8) ?
    Mo1 Sr1 O1 3_755 . 10_765 80.15(8) ?
    Mo1 Sr1 O1 3_755 . 3_745 81.67(8) ?
    Mo1 Sr1 O1 3_755 . 12_565 98.33(8) ?
    Mo1 Sr1 O1 3_755 . 5_765 24.34(7) ?
    Mo1 Sr1 O1 3_755 . 14_545 155.66(7) ?
    Mo1 Sr1 O1 3_755 . 15_565 52.73(8) ?
    Mo1 Sr1 O1 3_755 . 8_645 127.27(8) ?
    Ca1 Sr1 Ca1 . . 3_645 0 ?
    Ca1 Sr1 Ca1 . . 3_745 0 ?
    Ca1 Sr1 Ca1 . . 11_644 0 ?
    Ca1 Sr1 Ca1 . . 11_654 0 ?
    Ca1 Sr1 Sr1 . . 3_645 0 ?
    Ca1 Sr1 Sr1 . . 3_745 0 ?
    Ca1 Sr1 Sr1 . . 11_644 0 ?
    Ca1 Sr1 Sr1 . . 11_654 0 ?
    Ca1 Sr1 O1 . . . 0 ?
    Ca1 Sr1 O1 . . 10_765 0 ?
    Ca1 Sr1 O1 . . 3_745 0 ?
    Ca1 Sr1 O1 . . 12_565 0 ?
    Ca1 Sr1 O1 . . 5_765 0 ?
    Ca1 Sr1 O1 . . 14_545 0 ?
    Ca1 Sr1 O1 . . 15_565 0 ?
    Ca1 Sr1 O1 . . 8_645 0 ?
    Ca1 Sr1 Ca1 3_645 . 3_745 84.65 ?
    Ca1 Sr1 Ca1 3_645 . 11_644 123.14 ?
    Ca1 Sr1 Ca1 3_645 . 11_654 123.14 ?
    Ca1 Sr1 Sr1 3_645 . 3_645 0.0(5) ?
    Ca1 Sr1 Sr1 3_645 . 3_745 84.65 ?
    Ca1 Sr1 Sr1 3_645 . 11_644 123.14 ?
    Ca1 Sr1 Sr1 3_645 . 11_654 123.14 ?
    Ca1 Sr1 O1 3_645 . . 101.82(8) ?
    Ca1 Sr1 O1 3_645 . 10_765 160.80(8) ?
    Ca1 Sr1 O1 3_645 . 3_745 102.56(7) ?
    Ca1 Sr1 O1 3_645 . 12_565 37.99(8) ?
    Ca1 Sr1 O1 3_645 . 5_765 130.55(8) ?
    Ca1 Sr1 O1 3_645 . 14_545 85.44(8) ?
    Ca1 Sr1 O1 3_645 . 15_565 68.42(8) ?
    Ca1 Sr1 O1 3_645 . 8_645 38.60(8) ?
    Ca1 Sr1 Ca1 3_745 . 11_644 123.14 ?
    Ca1 Sr1 Ca1 3_745 . 11_654 123.14 ?
    Ca1 Sr1 Sr1 3_745 . 3_645 84.65 ?
    Ca1 Sr1 Sr1 3_745 . 3_745 0.0(5) ?
    Ca1 Sr1 Sr1 3_745 . 11_644 123.14 ?
    Ca1 Sr1 Sr1 3_745 . 11_654 123.14 ?
    Ca1 Sr1 O1 3_745 . . 160.80(8) ?
    Ca1 Sr1 O1 3_745 . 10_765 101.82(8) ?
    Ca1 Sr1 O1 3_745 . 3_745 37.99(8) ?
    Ca1 Sr1 O1 3_745 . 12_565 102.56(7) ?
    Ca1 Sr1 O1 3_745 . 5_765 85.44(8) ?
    Ca1 Sr1 O1 3_745 . 14_545 130.55(8) ?
    Ca1 Sr1 O1 3_745 . 15_565 38.60(8) ?
    Ca1 Sr1 O1 3_745 . 8_645 68.42(8) ?
    Ca1 Sr1 Ca1 11_644 . 11_654 84.65 ?
    Ca1 Sr1 Sr1 11_644 . 3_645 123.14 ?
    Ca1 Sr1 Sr1 11_644 . 3_745 123.14 ?
    Ca1 Sr1 Sr1 11_644 . 11_644 0.0(5) ?
    Ca1 Sr1 Sr1 11_644 . 11_654 84.65 ?
    Ca1 Sr1 O1 11_644 . . 68.42(8) ?
    Ca1 Sr1 O1 11_644 . 10_765 38.60(8) ?
    Ca1 Sr1 O1 11_644 . 3_745 85.44(8) ?
    Ca1 Sr1 O1 11_644 . 12_565 130.55(8) ?
    Ca1 Sr1 O1 11_644 . 5_765 102.56(7) ?
    Ca1 Sr1 O1 11_644 . 14_545 37.99(8) ?
    Ca1 Sr1 O1 11_644 . 15_565 160.80(8) ?
    Ca1 Sr1 O1 11_644 . 8_645 101.82(8) ?
    Ca1 Sr1 Sr1 11_654 . 3_645 123.14 ?
    Ca1 Sr1 Sr1 11_654 . 3_745 123.14 ?
    Ca1 Sr1 Sr1 11_654 . 11_644 84.65 ?
    Ca1 Sr1 Sr1 11_654 . 11_654 0.0(5) ?
    Ca1 Sr1 O1 11_654 . . 38.60(8) ?
    Ca1 Sr1 O1 11_654 . 10_765 68.42(8) ?
    Ca1 Sr1 O1 11_654 . 3_745 130.55(8) ?
    Ca1 Sr1 O1 11_654 . 12_565 85.44(8) ?
    Ca1 Sr1 O1 11_654 . 5_765 37.99(8) ?
    Ca1 Sr1 O1 11_654 . 14_545 102.56(7) ?
    Ca1 Sr1 O1 11_654 . 15_565 101.82(8) ?
    Ca1 Sr1 O1 11_654 . 8_645 160.80(8) ?
    Sr1 Sr1 Sr1 3_645 . 3_745 84.65 ?
    Sr1 Sr1 Sr1 3_645 . 11_644 123.14 ?
    Sr1 Sr1 Sr1 3_645 . 11_654 123.14 ?
    Sr1 Sr1 O1 3_645 . . 101.82(8) ?
    Sr1 Sr1 O1 3_645 . 10_765 160.80(8) ?
    Sr1 Sr1 O1 3_645 . 3_745 102.56(7) ?
    Sr1 Sr1 O1 3_645 . 12_565 37.99(8) ?
    Sr1 Sr1 O1 3_645 . 5_765 130.55(8) ?
    Sr1 Sr1 O1 3_645 . 14_545 85.44(8) ?
    Sr1 Sr1 O1 3_645 . 15_565 68.42(8) ?
    Sr1 Sr1 O1 3_645 . 8_645 38.60(8) ?
    Sr1 Sr1 Sr1 3_745 . 11_644 123.14 ?
    Sr1 Sr1 Sr1 3_745 . 11_654 123.14 ?
    Sr1 Sr1 O1 3_745 . . 160.80(8) ?
    Sr1 Sr1 O1 3_745 . 10_765 101.82(8) ?
    Sr1 Sr1 O1 3_745 . 3_745 37.99(8) ?
    Sr1 Sr1 O1 3_745 . 12_565 102.56(7) ?
    Sr1 Sr1 O1 3_745 . 5_765 85.44(8) ?
    Sr1 Sr1 O1 3_745 . 14_545 130.55(8) ?
    Sr1 Sr1 O1 3_745 . 15_565 38.60(8) ?
    Sr1 Sr1 O1 3_745 . 8_645 68.42(8) ?
    Sr1 Sr1 Sr1 11_644 . 11_654 84.65 ?
    Sr1 Sr1 O1 11_644 . . 68.42(8) ?
    Sr1 Sr1 O1 11_644 . 10_765 38.60(8) ?
    Sr1 Sr1 O1 11_644 . 3_745 85.44(8) ?
    Sr1 Sr1 O1 11_644 . 12_565 130.55(8) ?
    Sr1 Sr1 O1 11_644 . 5_765 102.56(7) ?
    Sr1 Sr1 O1 11_644 . 14_545 37.99(8) ?
    Sr1 Sr1 O1 11_644 . 15_565 160.80(8) ?
    Sr1 Sr1 O1 11_644 . 8_645 101.82(8) ?
    Sr1 Sr1 O1 11_654 . . 38.60(8) ?
    Sr1 Sr1 O1 11_654 . 10_765 68.42(8) ?
    Sr1 Sr1 O1 11_654 . 3_745 130.55(8) ?
    Sr1 Sr1 O1 11_654 . 12_565 85.44(8) ?
    Sr1 Sr1 O1 11_654 . 5_765 37.99(8) ?
    Sr1 Sr1 O1 11_654 . 14_545 102.56(7) ?
    Sr1 Sr1 O1 11_654 . 15_565 101.82(8) ?
    Sr1 Sr1 O1 11_654 . 8_645 160.80(8) ?
    O1 Sr1 O1 . . 10_765 77.98(11) ?
    O1 Sr1 O1 . . 3_745 151.21(11) ?
    O1 Sr1 O1 . . 12_565 73.95(11) ?
    O1 Sr1 O1 . . 5_765 76.60(11) ?
    O1 Sr1 O1 . . 14_545 68.41(11) ?
    O1 Sr1 O1 . . 15_565 127.16(12) ?
    O1 Sr1 O1 . . 8_645 127.16(12) ?
    O1 Sr1 O1 10_765 . 3_745 73.95(11) ?
    O1 Sr1 O1 10_765 . 12_565 151.21(11) ?
    O1 Sr1 O1 10_765 . 5_765 68.41(11) ?
    O1 Sr1 O1 10_765 . 14_545 76.60(11) ?
    O1 Sr1 O1 10_765 . 15_565 127.16(12) ?
    O1 Sr1 O1 10_765 . 8_645 127.16(12) ?
    O1 Sr1 O1 3_745 . 12_565 134.61(10) ?
    O1 Sr1 O1 3_745 . 5_765 98.56(12) ?
    O1 Sr1 O1 3_745 . 14_545 98.56(12) ?
    O1 Sr1 O1 3_745 . 15_565 76.60(11) ?
    O1 Sr1 O1 3_745 . 8_645 68.41(11) ?
    O1 Sr1 O1 12_565 . 5_765 98.56(12) ?
    O1 Sr1 O1 12_565 . 14_545 98.56(12) ?
    O1 Sr1 O1 12_565 . 15_565 68.41(11) ?
    O1 Sr1 O1 12_565 . 8_645 76.60(11) ?
    O1 Sr1 O1 5_765 . 14_545 134.61(10) ?
    O1 Sr1 O1 5_765 . 15_565 73.95(11) ?
    O1 Sr1 O1 5_765 . 8_645 151.21(11) ?
    O1 Sr1 O1 14_545 . 15_565 151.21(11) ?
    O1 Sr1 O1 14_545 . 8_645 73.95(11) ?
    O1 Sr1 O1 15_565 . 8_645 77.98(11) ?
    Mo1 O1 Sr1 . . . 133.45(18) ?
    Mo1 O1 Sr1 . . 11_654 119.96(15) ?
    Sr1 O1 Sr1 . . 11_654 103.40(13) ?
_iucr_refine_instructions_details
;
    4    0    0    1
 0.161799 0.000000 0.000000 0.000000 0.000000 0.000000      100000
 0.000000 0.000000                                          00
 0.000000 0.000000 0.000000 0.000000 0.000000 0.000000      000000
 0.000000 0.000000 0.000000 0.000000 0.000000 0.000000      000000
Mo1       3  2     0.250000 0.500000 0.500000 0.000000
 0.006788 0.006788 0.010023 0.000000 0.000000 0.000000      0000101000
Ca1       1  2     0.213340 1.000000 0.500000 0.250000
 0.007094 0.007094 0.006959 0.000000 0.000000 0.000000      1000101000
Sr1       2  2     0.036660 1.000000 0.500000 0.250000
 0.007094 0.007094 0.006959 0.000000 0.000000 0.000000      0000000000
O1        4  2     1.000000 0.742013 0.644344 0.083585
 0.012628 0.008735 0.012650-0.001753-0.003998 0.001793      0111111111
----------------------------   s.u. block   ----------------------------
 0.000647 0.000000 0.000000 0.000000 0.000000 0.000000
 0.000000 0.000000
 0.000000 0.000000 0.000000 0.000000 0.000000 0.000000
 0.000000 0.000000 0.000000 0.000000 0.000000 0.000000
Mo1                0.000000 0.000000 0.000000 0.000000
 0.000244 0.000244 0.000217 0.000000 0.000000 0.000000
Ca1                0.002159 0.000000 0.000000 0.000000
 0.000499 0.000499 0.000392 0.000000 0.000000 0.000000
Sr1                0.002159 0.000000 0.000000 0.000000
 0.000499 0.000499 0.000392 0.000000 0.000000 0.000000
O1                 0.000000 0.000689 0.000684 0.000270
 0.001647 0.001612 0.000966 0.001407 0.001147 0.001064
--------------------------   Saved points   ----------------------------
    0
--------------------------   Fourier maxima   --------------------------
    1    1    1
max1      1  1     1.000000 0.245235 0.254976 0.022621      000  0  0  0
     2.70     0.67
max2      1  1     1.000000 0.100276 0.153199 0.772463      000  0  0  0
     1.63     0.64
max3      1  1     1.000000 0.058631 0.270477 0.136997      000  0  0  0
     2.19     0.61
max4      1  1     1.000000 0.112758 0.205600 0.313799      000  0  0  0
     1.80     0.60
max5      1  1     1.000000 0.067902 0.425925 0.099933      000  0  0  0
     2.03     0.60
max6      1  1     1.000000 0.044817 0.278330 0.904730      000  0  0  0
     2.53     0.59
max7      1  1     1.000000 0.048997 0.414349 0.604961      000  0  0  0
     2.16     0.59
max8      1  1     1.000000 0.036915 0.279161 0.052821      000  0  0  0
     1.70     0.57
max9      1  1     1.000000 0.088078 0.262581 0.978631      000  0  0  0
     2.23     0.56
max10     1  1     1.000000 0.081373 0.082084 0.690092      000  0  0  0
     1.64     0.56
--------------------------   Fourier minima   --------------------------
    1    1    1
min1      1  1     1.000000 0.000000 0.000000 0.000000      000  0  0  0
     1.55     0.96
min2      1  1     1.000000-0.013830 0.096672 0.449107      000  0  0  0
     2.41     0.91
min3      1  1     1.000000-0.007301 0.150575 0.519356      000  0  0  0
     2.28     0.84
min4      1  1     1.000000 0.109851 0.087902 0.484307      000  0  0  0
     1.97     0.80
min5      1  1     1.000000 0.035519 0.110836 0.966542      000  0  0  0
     1.57     0.71
min6      1  1     1.000000 0.187678 0.300435 0.150035      000  0  0  0
     2.25     0.61
min7      1  1     1.000000 0.038208 0.408707 0.653845      000  0  0  0
     2.37     0.58
min8      1  1     1.000000 0.216401 0.344150 0.626678      000  0  0  0
     1.58     0.56
min9      1  1     1.000000 0.184399 0.392434 0.610962      000  0  0  0
     1.58     0.55
min10     1  1     1.000000 0.075108 0.252612 0.940888      000  0  0  0
     2.09     0.55
------------------------------------------------------------------------
Version Jana2006
title
cell 5.2592 5.2592 11.5497 90 90 90
esdcell 0.0001 0.0001 0.0004 0 0 0
spgroup I41/a 88 4
lattice I
symmetry x y z
symmetry -x+1/2 -y+1/2 z+1/2
symmetry -y x+1/2 z+1/4
symmetry y+1/2 -x z+3/4
symmetry -x -y+1/2 -z+1/4
symmetry x+1/2 y -z+3/4
symmetry y -x -z
symmetry -y+1/2 x+1/2 -z+1/2
unitsnumb 4
chemform Ca0.86 Sr0.14 Mo O4
formtab -62
atom Ca atradius 1.97 color 90150189
atom Sr atradius 2.15 color 255038
atom Mo atradius 1.4 color 179134175
atom O atradius 0.74 color 254003000
roundmethod 1
end
*******************************************************************************
contour
end contour
dist
  angles 1
end dist
fourier
  maptype 6
end fourier
refine
  cycles 1000 damp 0.1 siglevel 2
  restric Ca1 1 Sr1
end refine
;
