# Supplementary material for: Synthesis and crystal structure of a mixed alkaline-earth powellite, Ca0.84Sr0.16MoO4
Source: Acta Crystallogr E Crystallogr Commun. 2020 Jan 3;76(Pt 2):121–4. doi: 10.1107/S2056989019017092 (PMC7001819; doi:10.1107/S2056989019017092)
Supplement: Supplementary file 2 [file e-76-00121-Isup2.hkl]

#
# h,k,l, Fc-squared, Fo-squared, sigma(Fo-squared) and status flag
#
data_I
_shelx_title                             '   '
_shelx_refln_list_code                   4
_shelx_F_calc_maximum                    185.83
_exptl_crystal_F_000                     388
_reflns_d_resolution_high                0.5981

loop_
 _symmetry_equiv_pos_as_xyz
 'x, y, z'
 '-x+1/2, -y+1/2, z+1/2'
 '-y, x+1/2, z+1/4'
 'y+1/2, -x, z+3/4'
 '-x, -y+1/2, -z+1/4'
 'x+1/2, y, -z+3/4'
 'y, -x, -z'
 '-y+1/2, x+1/2, -z+1/2'
 'x+1/2, y+1/2, z+1/2'
 '-x, -y, z'
 '-y+1/2, x, z+3/4'
 'y, -x+1/2, z+1/4'
 '-x+1/2, -y, -z+3/4'
 'x, y+1/2, -z+1/4'
 'y+1/2, -x+1/2, -z+1/2'
 '-y, x, -z'

_cell_length_a                           5.25920(10)
_cell_length_b                           5.25920(10)
_cell_length_c                           11.5497(4)
_cell_angle_alpha                        90
_cell_angle_beta                         90
_cell_angle_gamma                        90

_shelx_F_squared_multiplier              1.000

loop_
 _refln_index_h
 _refln_index_k
 _refln_index_l
 _refln_F_squared_calc
 _refln_F_squared_meas
 _refln_F_squared_sigma
 _refln_observed_status
   0   2   0 18812.10 17557.80   271.95 o
   2   2   0 32780.90 31499.80   421.33 o
  -2   4   0 18520.60 19120.50   532.40 o
   0   4   0 17681.30 18354.50   329.40 o
   2   4   0 17261.30 17067.50   406.00 o
   4   4   0  5603.90  6335.20   340.89 o
  -4   6   0  8612.77  8288.62   570.70 o
  -2   6   0  6221.11  6465.43   379.19 o
   0   6   0  8186.21  8679.30   298.76 o
   2   6   0  7472.36  7442.13   486.44 o
   4   6   0  7601.56  7564.70   601.35 o
   6   6   0  2654.03  2803.73   283.44 o
  -2   8   0  3672.49  3339.96   394.51 o
   0   8   0  6044.47  5243.58   363.87 o
   2   8   0  2878.92  2156.42   195.34 o
   0   1   1  3522.34  3393.58    72.77 o
  -1   2   1  4980.07  5094.20    99.59 o
   1   2   1    28.91    65.11    15.32 o
  -2   3   1  4006.63  4305.18   145.55 o
   0   3   1   538.55   528.57    42.13 o
   2   3   1   248.19   245.13    30.64 o
  -3   4   1  1020.24  1202.69   107.25 o
  -1   4   1   536.34   605.18    61.28 o
   1   4   1  1725.60  1738.92    80.43 o
   3   4   1   288.07   490.27    91.93 o
  -4   5   1   552.77   547.72   160.87 o
  -2   5   1   123.73   122.57    80.43 <
   0   5   1   854.59   984.37    76.60 o
   2   5   1  1409.69  1401.86   118.74 o
   4   5   1   169.07   -15.32   180.02 <
  -5   6   1   175.18    22.98   118.74 <
  -3   6   1   809.75   635.82   187.68 o
  -1   6   1   124.00    61.28    53.62 <
   1   6   1   940.18   938.41   126.40 o
   3   6   1   174.62   153.21   214.49 <
   5   6   1   581.21   490.27   118.74 o
  -4   7   1   276.05   160.87    84.26 <
  -2   7   1   590.07   578.36   103.42 o
   0   7   1   345.39   168.53    84.26 <
   2   7   1    77.25    84.26    57.45 <
   4   7   1   529.41   425.15   180.02 o
  -3   8   1    43.89     0.00   134.06 <
  -1   8   1   587.26   494.10   180.02 o
   1   8   1    90.81    68.94    99.59 <
   3   8   1   341.03   134.06   153.21 <
   1   1   2 41928.40 34533.30   390.68 o
   0   2   2   744.76   804.35    42.13 o
   2   2   2    32.33    26.81    22.98 <
  -1   3   2 27568.00 26723.50   325.57 o
   1   3   2 17371.00 17668.80   218.32 o
   3   3   2 15897.40 16722.80   310.25 o
  -2   4   2   194.36   199.17    49.79 o
   0   4   2  1237.22  1298.45    72.77 o
   2   4   2   510.75   540.06    65.11 o
   4   4   2     9.52    95.76    84.26 <
  -3   5   2  9383.18 10207.60   440.48 o
  -1   5   2  8845.56  9357.25   264.29 o
   1   5   2 14667.90 14807.70   283.44 o
   3   5   2  7997.05  9069.98   310.25 o
   5   5   2  5941.73  6136.03   409.83 o
  -4   6   2     3.32   -49.79    84.26 <
  -2   6   2    45.37  -157.04   118.74 <
   0   6   2   292.47   183.85    84.26 o
   2   6   2   123.90   107.25   160.87 <
   4   6   2     0.50   -15.32    91.93 <
   6   6   2     4.96     3.83   126.40 <
  -5   7   2  3151.64  2872.67   218.32 o
  -3   7   2  5203.73  5032.92   157.04 o
  -1   7   2  6389.01  6116.88   210.66 o
   1   7   2  5308.23  5002.28   199.17 o
   3   7   2  4778.08  4527.33   451.97 o
   5   7   2  3879.16  4600.10   406.00 o
  -2   8   2    18.39   -30.64    84.26 <
   0   8   2     2.43    15.32   126.40 <
   2   8   2     1.24   -26.81   122.57 <
   0   1   3  3935.45  3937.48    95.76 o
  -1   2   3    25.63    65.11    26.81 o
   1   2   3  2415.89  2501.14    88.10 o
  -2   3   3   874.92   919.26    84.26 o
   0   3   3   342.90   379.19    45.96 o
   2   3   3  3699.98  3876.19   137.89 o
  -3   4   3    89.62    91.93    76.60 <
  -1   4   3  2194.33  2125.78   134.06 o
   1   4   3   842.47   873.29    68.94 o
   3   4   3   356.92   394.51    88.10 o
  -4   5   3   345.17   375.36   206.83 <
  -2   5   3  1217.51  1118.43   164.70 o
   0   5   3   406.65   536.23    84.26 o
   2   5   3   349.47   298.76    99.59 o
   4   5   3   514.97   302.59   191.51 <
  -5   6   3   457.02   329.40   107.25 o
  -3   6   3   424.71   271.95   225.98 <
  -1   6   3   445.26   482.61    88.10 o
   1   6   3   133.26    65.11   130.23 <
   3   6   3  1056.62  1064.80    72.77 o
   5   6   3   100.18    88.10   130.23 <
  -4   7   3   438.96   417.49   118.74 o
  -2   7   3    24.56   -30.64    91.93 <
   0   7   3   792.71   697.10   210.66 o
   2   7   3   232.90   153.21    76.60 <
   4   7   3   302.65   348.55   191.51 <
  -3   8   3   228.66   107.25   145.55 <
  -1   8   3   208.41   149.38   107.25 <
   1   8   3   471.78   440.48   149.38 o
   3   8   3    29.50    68.94   149.38 <
   0   0   4 22477.50 20526.20   612.84 o
   1   1   4  3022.35  3657.87   134.06 o
   0   2   4 36199.40 32514.80   360.04 o
   2   2   4 19802.60 19660.60   271.95 o
  -1   3   4    48.77    80.43    38.30 o
   1   3   4    70.41    61.28    34.47 <
   3   3   4   171.76   183.85    76.60 o
  -2   4   4 11205.30 11628.60   356.21 o
   0   4   4 14736.50 15003.00   256.62 o
   2   4   4 11829.70 12264.40   294.93 o
   4   4   4 10877.40 11460.00   432.82 o
  -3   5   4   277.38   283.44   145.55 <
  -1   5   4    24.16    53.62    99.59 <
   1   5   4     3.64   122.57    72.77 <
   3   5   4   155.12   524.74   187.68 o
   5   5   4   230.72    91.93   160.87 <
  -4   6   4  4122.38  4132.82   118.74 o
  -2   6   4  7964.09  7917.08   241.30 o
   0   6   4  7990.47  8522.26   314.08 o
   2   6   4  7124.36  7438.30   428.99 o
   4   6   4  4591.15  4833.75   555.38 o
   6   6   4  3896.15  3952.80   329.40 o
  -5   7   4    47.62    84.26    65.11 <
  -3   7   4    36.92    11.49   107.25 <
  -1   7   4    11.82   -19.15    68.94 <
   1   7   4    46.53    -3.83   149.38 <
   3   7   4     0.00     7.66   145.55 <
   5   7   4    16.36     7.66    61.28 <
  -2   8   4  3742.18  3527.64   222.15 o
   0   8   4  3379.33  2865.01   210.66 o
   2   8   4  4303.88  3745.96   214.49 o
   0   1   5   190.43   164.70    38.30 o
  -1   2   5  2105.34  2267.50   114.91 o
   1   2   5  3243.41  3179.09   137.89 o
  -2   3   5    20.09   -11.49    53.62 <
   0   3   5  2949.41  3018.22   134.06 o
   2   3   5   248.45   260.46    42.13 o
  -3   4   5  1042.98  1087.78   153.21 o
  -1   4   5   289.43   252.79    80.43 o
   1   4   5   287.48   333.23    65.11 o
   3   4   5  1415.72  1673.81   157.04 o
  -4   5   5   359.76   164.70   206.83 <
  -2   5   5   616.35   658.80   168.53 o
   0   5   5   607.87   674.12    95.76 o
   2   5   5   269.68   126.40   118.74 <
   4   5   5   644.78   222.15   264.29 <
  -5   6   5   147.05   218.32   103.42 o
  -3   6   5   101.43    57.45   130.23 <
  -1   6   5   924.58   861.80    84.26 o
   1   6   5   468.79   248.96   164.70 <
   3   6   5   149.31   363.87   294.93 <
   5   6   5   186.51   275.78   130.23 o
  -4   7   5    55.88    68.94    91.93 <
  -2   7   5   522.94   524.74   149.38 o
   0   7   5    91.86    72.77    65.11 <
   2   7   5   730.69   536.23    95.76 o
   4   7   5    22.97   -84.26    99.59 <
  -1   8   5    44.53   -26.81   107.25 <
   1   8   5   210.39   122.57    99.59 <
   1   1   6 23586.80 23291.60   406.00 o
   0   2   6     0.02    30.64    34.47 <
   2   2   6     1.87   137.89    72.77 <
  -1   3   6 10822.10 11483.00   279.61 o
   1   3   6 23662.10 23245.70   360.04 o
   3   3   6 10690.70 11119.20   325.57 o
  -2   4   6     1.02   333.23   183.85 <
   0   4   6     0.00   134.06    88.10 <
   2   4   6     1.59   317.91   168.53 <
   4   4   6     0.57    15.32   176.19 <
  -3   5   6  6659.93  6825.47   360.04 o
  -1   5   6 13542.60 14152.70   409.83 o
   1   5   6  4996.45  5446.59   279.61 o
   3   5   6  9004.77  9138.93   482.61 o
   5   5   6  4937.34  5247.41   394.51 o
  -4   6   6     0.12     0.00    88.10 <
  -2   6   6     0.05  -130.23   157.04 <
   0   6   6     0.07  -141.72   160.87 <
   2   6   6     1.05   -26.81    19.15 <
   4   6   6     0.19  -210.66    84.26 <
  -3   7   6  3672.18  3604.25   199.17 o
  -1   7   6  4235.13  4128.99   210.66 o
   1   7   6  6113.95  5978.99   241.30 o
   3   7   6  4295.55  4209.42   271.95 o
  -2   8   6     0.07    22.98   145.55 <
   0   8   6     0.00   -95.76   160.87 <
   2   8   6     0.56   -22.98   111.08 <
   0   1   7   236.76   222.15    49.79 o
  -1   2   7  1565.10  1601.04    99.59 o
   1   2   7  2185.45  2309.63   137.89 o
  -2   3   7    34.58   103.42    68.94 <
   0   3   7  2014.60  2118.12   130.23 o
   2   3   7   233.25   210.66    65.11 o
  -3   4   7   937.89  1057.14   160.87 o
  -1   4   7   204.18   379.19    95.76 o
   1   4   7   276.91   214.49    84.26 o
   3   4   7  1189.49  1244.82   210.66 o
  -4   5   7   259.45   256.62    53.62 o
  -2   5   7   515.26   674.12   210.66 o
   0   5   7   577.00   727.74   164.70 o
   2   5   7   208.32   180.02   157.04 <
   4   5   7   486.04   700.93   225.98 o
  -5   6   7   144.65   176.19   164.70 <
  -3   6   7    70.95   417.49   291.10 <
  -1   6   7   822.20   704.76    91.93 o
   1   6   7   374.65   325.57    45.96 o
   3   6   7   115.83    91.93    53.62 <
   5   6   7   179.79    38.30   114.91 <
  -4   7   7    61.85   -26.81    99.59 <
  -2   7   7   447.32   340.89   149.38 o
   0   7   7    50.69    30.64   111.08 <
   2   7   7   666.07   559.21    84.26 o
   4   7   7    28.76    88.10   160.87 <
  -1   8   7    41.19   -15.32   157.04 <
   1   8   7   175.88    95.76    99.59 <
   0   0   8 12963.80 13241.10   536.23 o
   1   1   8  1001.04  1026.50   107.25 o
   0   2   8 19013.50 19220.10   356.21 o
   2   2   8 12513.50 13064.90   298.76 o
  -1   3   8    23.04   -61.28    61.28 <
   1   3   8    38.27    61.28    65.11 <
   3   3   8    87.76   114.91   114.91 <
  -2   4   8  8122.96  8725.26   317.91 o
   0   4   8 10061.80 10571.40   325.57 o
   2   4   8  8189.50  8587.37   402.17 o
   4   4   8  8102.53  8077.95   467.29 o
  -3   5   8   208.69  2865.01  1578.05 <
  -1   5   8    21.32   137.89   206.83 <
   1   5   8     1.40   237.47   191.51 <
   3   5   8    90.75   413.67   298.76 <
   5   5   8   172.62   252.79   141.72 <
  -4   6   8  3340.81  2868.84   180.02 o
  -2   6   8  5720.14  6216.46   252.79 o
   0   6   8  6171.42  6204.97   252.79 o
   2   6   8  5594.73  5798.97   134.06 o
   4   6   8  3428.42  3527.64   187.68 o
  -3   7   8    41.72    99.59   153.21 <
  -1   7   8     3.70    34.47    72.77 <
   1   7   8    36.29    76.60   145.55 <
   3   7   8     0.55   -42.13    95.76 <
   0   8   8  2553.74  2098.97   279.61 o
   0   1   9  1282.80  1348.24   122.57 o
  -1   2   9    18.75   134.06    68.94 <
   1   2   9   985.00   965.22   118.74 o
  -2   3   9   511.57   654.97   122.57 o
   0   3   9   202.28   252.79    84.26 o
   2   3   9  1649.02  1869.15   157.04 o
  -3   4   9    84.46  -214.49   225.98 <
  -1   4   9  1080.22   827.33   141.72 o
   1   4   9   434.43   471.12   114.91 o
   3   4   9   207.58   291.10   183.85 <
  -4   5   9   218.96   291.10   111.08 o
  -2   5   9   634.94   781.37   195.34 o
   0   5   9   293.10   130.23   137.89 <
   2   5   9   196.26    15.32   210.66 <
   4   5   9   263.13   268.12    68.94 o
  -3   6   9   222.58   325.57   145.55 o
  -1   6   9   251.83    45.96   114.91 <
   1   6   9    97.42   -45.96    84.26 <
   3   6   9   650.96   647.31    76.60 o
  -2   7   9    11.77   111.08   126.40 <
   0   7   9   447.99   325.57    99.59 o
   2   7   9   149.29    15.32    65.11 <
   1   1  10 12589.40 13003.60   379.19 o
   0   2  10   110.06   260.46    95.76 o
   2   2  10     2.71   -91.93    80.43 <
  -1   3  10 10743.10 11360.50   352.38 o
   1   3  10  7678.48  7943.89   317.91 o
   3   3  10  8108.47  8464.81   409.83 o
  -2   4  10    80.97  -264.29   183.85 <
   0   4  10   372.04   348.55   160.87 o
   2   4  10   153.36   -15.32   164.70 <
   4   4  10     2.07    15.32    22.98 <
  -3   5  10  5245.11  5507.87   287.27 o
  -1   5  10  5020.41  5032.92   187.68 o
   1   5  10  7885.81  8116.25   176.19 o
   3   5  10  4415.03  4534.99   187.68 o
   5   5  10  3530.25  2914.80   149.38 o
  -4   6  10     2.69    26.81   176.19 <
  -2   6  10    25.34   -65.11   141.72 <
   0   6  10   139.83   153.21   160.87 <
   2   6  10    51.34    26.81    34.47 <
   4   6  10     0.95   -61.28   137.89 <
  -1   7  10  3796.77  3887.68   153.21 o
   1   7  10  3078.86  3259.52    91.93 o
   0   1  11   674.10   965.22   126.40 o
  -1   2  11   969.02  1118.43   141.72 o
   1   2  11    50.44   195.34   111.08 <
  -2   3  11  1142.16  1114.60   191.51 o
   0   3  11   237.22   183.85   118.74 <
   2   3  11   141.15   367.70   164.70 o
  -3   4  11   392.54   425.15    88.10 o
  -1   4  11   260.08   348.55   214.49 <
   1   4  11   527.74   520.91   206.83 o
   3   4  11   112.91    65.11   134.06 <
  -4   5  11   283.43   237.47   130.23 <
  -2   5  11    42.83    72.77    57.45 <
   0   5  11   340.74   398.34    38.30 o
   2   5  11   567.39   486.44    61.28 o
   4   5  11    65.27    19.15   122.57 <
  -3   6  11   346.47   294.93   145.55 o
  -1   6  11    37.61   -38.30   103.42 <
   1   6  11   446.44   298.76   114.91 o
   3   6  11    78.61    95.76    61.28 <
   0   7  11   160.15    84.26   122.57 <
   0   0  12 15609.50 15899.30   739.23 o
   1   1  12     0.51   -38.30   103.42 <
   0   2  12  5832.13  5936.85   294.93 o
   2   2  12  8523.59  8828.68   363.87 o
  -1   3  12     0.03   -88.10   145.55 <
   1   3  12     0.54   340.89   183.85 <
   3   3  12     0.26  2098.97   896.27 o
  -2   4  12  6719.46  6457.77   287.27 o
   0   4  12  6227.24  6450.10   440.48 o
   2   4  12  6344.62  6656.94   291.10 o
   4   4  12  2604.29  2589.23    95.76 o
  -3   5  12     1.11   -53.62    76.60 <
  -1   5  12     1.24   118.74   229.81 <
   1   5  12     0.19    -7.66    19.15 <
   3   5  12     1.40    26.81    45.96 <
  -2   6  12  2863.44  2876.50   229.81 o
   0   6  12  3638.21  3454.87   141.72 o
   2   6  12  3393.22  3274.85   107.25 o
   0   1  13   453.44   428.99   130.23 o
  -1   2  13   710.77   907.76   168.53 o
   1   2  13    27.50    72.77   134.06 <
  -2   3  13   743.10   432.82   180.02 o
   0   3  13   175.01   168.53   187.68 <
   2   3  13    96.98   237.47   187.68 <
  -3   4  13   282.51   214.49    42.13 o
  -1   4  13   134.02  2007.04   597.52 o
   1   4  13   448.86   482.61    38.30 o
   3   4  13    97.13    57.45    30.64 <
  -4   5  13   137.85   145.55   187.68 <
  -2   5  13    48.55   -11.49    53.62 <
   0   5  13   232.64   210.66    84.26 o
   2   5  13   397.95   413.67    49.79 o
   4   5  13    48.43    26.81    53.62 <
  -1   6  13    44.14   -61.28    80.43 <
   1   6  13   250.76   160.87    80.43 <
   1   1  14  6433.06  6197.31   287.27 o
   0   2  14    41.57  1562.73   766.05 o
   2   2  14     4.78   -11.49    15.32 <
  -1   3  14  6142.67  6250.93   222.15 o
   1   3  14  4551.72  4431.57   180.02 o
   3   3  14  4353.38  4331.99    99.59 o
  -2   4  14    29.50    22.98    22.98 <
   0   4  14   183.29   203.00    30.64 o
   2   4  14   103.85    91.93    26.81 o
   4   4  14     3.72   -49.79    49.79 <
  -3   5  14  3260.76  2834.37   176.19 o
  -1   5  14  2935.39  2834.37   160.87 o
   1   5  14  4433.06  4305.18   176.19 o
   3   5  14  2901.22  2964.60   111.08 o
   0   6  14    87.64   122.57   145.55 <
   0   1  15   348.90   252.79   168.53 <
  -1   2  15    19.78    19.15    11.49 <
   1   2  15   295.16   344.72   134.06 o
  -2   3  15   148.42   141.72    22.98 o
   0   3  15   102.93   122.57    30.64 o
   2   3  15   529.70   501.76    34.47 o
  -3   4  15    13.01   -34.47    38.30 <
  -1   4  15   370.89   363.87    30.64 o
   1   4  15   170.41   145.55    22.98 o
   3   4  15    74.06    68.94    49.79 <
  -2   5  15   280.01   260.46   183.85 <
   0   5  15    65.59    26.81   103.42 <
   2   5  15    73.24     0.00    34.47 <
   0   0  16  3637.33  3696.17   126.40 o
   1   1  16   123.39   130.23    15.32 o
   0   2  16  5149.84  5243.58    80.43 o
   2   2  16  3715.40  3673.19    65.11 o
  -1   3  16     4.09   -19.15    15.32 <
   1   3  16     5.13   -19.15    15.32 <
   3   3  16    25.90     7.66    19.15 <
  -2   4  16  2733.11  2723.29    88.10 o
   0   4  16  3318.92  3301.66   149.38 o
   2   4  16  2957.16  3098.66    80.43 o
   0   1  17    49.10    53.62    15.32 o
  -1   2  17   202.89   180.02    19.15 o
   1   2  17   304.10   283.44    22.98 o
  -2   3  17     6.14     7.66    19.15 <
   0   3  17   328.00   337.06    30.64 o
   2   3  17    38.03     7.66    26.81 <
  -1   4  17    50.07    30.64    22.98 <
   1   4  17    36.08     0.00    26.81 <
   1   1  18  3166.21  3056.52    61.28 o
   0   2  18     0.01   -30.64    15.32 <
   2   2  18     1.31    15.32    22.98 <
  -1   3  18  2053.98  2026.19    88.10 o
   1   3  18  3615.08  3489.34   103.42 o
   0   1  19    31.93   -11.49    15.32 <
